# Supplementary material for: Evaluation of the Nutritional Status of Gaucher Disease Type I Patients under Enzyme Replacement Treatment
Source: Nutrients. 2022 Aug 3;14(15):3180. doi: 10.3390/nu14153180 (PMC9370155; doi:10.3390/nu14153180)
Supplement: Supplementary file 1 [file nutrients-14-03180-s001.zip]

Archive with 2 entries (2 files):
- Table S1 molecular analysis GD1 patients.pdf
- Table S2 Manuscript Gaucher REE.pdf
